# Supplementary material for: CBX Family Members in Two Major Subtypes of Renal Cell Carcinoma: A Comparative Bioinformatic Analysis
Source: Diagnostics (Basel). 2022 Oct 11;12(10):2452. doi: 10.3390/diagnostics12102452 (PMC9600067; doi:10.3390/diagnostics12102452)
Supplement: Supplementary file 1 [file diagnostics-12-02452-s001.zip]

Archive with 1 entries (1 files):
- diagnostics-1927527-supplementary.xlsx
