# Supplementary material for: CBX Family Members in Two Major Subtypes of Renal Cell Carcinoma: A Comparative Bioinformatic Analysis
Source: Diagnostics (Basel). 2022 Oct 11;12(10):2452. doi: 10.3390/diagnostics12102452 (PMC9600067; doi:10.3390/diagnostics12102452)
Supplement: Supplementary file 1 [file diagnostics-12-02452-s001.zip › diagnostics-1927527-supplementary.xlsx]

## Sheet: CBX1
DepMap ID	CBX1 log2(TPM+1) Expression 22Q2 Public	Cell Line Name	Primary Disease	all Disease Subtype
ACH-000317	5.42122	TUHR14TKB	Kidney Cancer	Renal Cell Carcinoma
ACH-000313	6.5345	KMRC3	Kidney Cancer	Renal Carcinoma, clear cell
ACH-001398	5.85873	SW156	Kidney Cancer	Renal Cell Carcinoma
ACH-000428	6.62834	UO31	Kidney Cancer	Renal Cell Carcinoma
ACH-000684	6.07125	KMRC1	Kidney Cancer	Renal Carcinoma, clear cell
ACH-000429	5.14893	A704	Kidney Cancer	Renal Cell Carcinoma
ACH-000234	5.89676	CAKI2	Kidney Cancer	Renal Carcinoma, clear cell
ACH-000600	7.08948	SLR26	Kidney Cancer	Renal Cell Carcinoma
ACH-000459	7.4224	TUHR10TKB	Kidney Cancer	Renal Cell Carcinoma
ACH-000262	6.98993	UOK101	Kidney Cancer	Renal Cell Carcinoma
ACH-001310	7.67306	HA1E	Non-Cancerous	No data on cell line
ACH-000484	5.82273	VMRCRCW	Kidney Cancer	Renal Cell Carcinoma
ACH-000300	6.58496	SLR25	Kidney Cancer	Renal Cell Carcinoma
ACH-000250	6.06329	KMRC20	Kidney Cancer	Renal Cell Carcinoma
ACH-000049	7.37382	HEKTE	Non-Cancerous	No data on cell line
ACH-000375	7.32598	G402	Kidney Cancer	Renal Cell Carcinoma
ACH-001194	6.77729	SKRC31	Kidney Cancer	Renal Cell Carcinoma
ACH-000649	6.72751	786O	Kidney Cancer	Renal Carcinoma, clear cell
ACH-000016	6.37921	SLR21	Kidney Cancer	Renal Cell Carcinoma
ACH-000411	6.44741	769P	Kidney Cancer	Renal Carcinoma, clear cell
ACH-000433	6.23955	CAKI1	Kidney Cancer	Renal Carcinoma, clear cell
ACH-000171	6.35562	VMRCRCZ	Kidney Cancer	Renal Cell Carcinoma
ACH-000189	6.47102	RCC10RGB	Kidney Cancer	Renal Cell Carcinoma
ACH-000457	6.23955	CAL54	Kidney Cancer	Renal Cell Carcinoma
ACH-000159	6.72315	OSRC2	Kidney Cancer	Renal Cell Carcinoma
ACH-000907	6.5935	SNU349	Kidney Cancer	Renal Carcinoma, clear cell
ACH-000709	5.98436	KMRC2	Kidney Cancer	Renal Carcinoma, clear cell
ACH-000385	6.71836	SKRC20	Kidney Cancer	Renal Cell Carcinoma
ACH-000495	6.32733	TUHR4TKB	Kidney Cancer	Renal Cell Carcinoma
ACH-000246	6.69	SLR23	Kidney Cancer	Renal Cell Carcinoma
ACH-000555	6.54581	A498	Kidney Cancer	Renal Cell Carcinoma
ACH-000272	6.08279	SLR24	Kidney Cancer	Renal Carcinoma, clear cell
ACH-000513	6.06674	SNU1272	Kidney Cancer	Renal Carcinoma, clear cell
ACH-000046	7.24194	ACHN	Kidney Cancer	Renal Cell Carcinoma

## Sheet: CBX2
DepMap ID	CBX2 log2(TPM+1) Expression 22Q2 Public	Cell Line Name	Primary Disease	all Disease Subtype
ACH-000317	1.73985	TUHR14TKB	Kidney Cancer	Renal Cell Carcinoma
ACH-000313	2.17951	KMRC3	Kidney Cancer	Renal Carcinoma, clear cell
ACH-001398	1.15704	SW156	Kidney Cancer	Renal Cell Carcinoma
ACH-000428	1.16993	UO31	Kidney Cancer	Renal Cell Carcinoma
ACH-000684	1.37851	KMRC1	Kidney Cancer	Renal Carcinoma, clear cell
ACH-000429	0.978196	A704	Kidney Cancer	Renal Cell Carcinoma
ACH-000234	3.50335	CAKI2	Kidney Cancer	Renal Carcinoma, clear cell
ACH-000600	2.23266	SLR26	Kidney Cancer	Renal Cell Carcinoma
ACH-000459	2.1375	TUHR10TKB	Kidney Cancer	Renal Cell Carcinoma
ACH-000262	2.9486	UOK101	Kidney Cancer	Renal Cell Carcinoma
ACH-001310	2.47768	HA1E	Non-Cancerous	No data on cell line
ACH-000484	2.37851	VMRCRCW	Kidney Cancer	Renal Cell Carcinoma
ACH-000300	1.74416	SLR25	Kidney Cancer	Renal Cell Carcinoma
ACH-000250	1.97085	KMRC20	Kidney Cancer	Renal Cell Carcinoma
ACH-000049	2.52607	HEKTE	Non-Cancerous	No data on cell line
ACH-000375	4.06867	G402	Kidney Cancer	Renal Cell Carcinoma
ACH-001194	2.58256	SKRC31	Kidney Cancer	Renal Cell Carcinoma
ACH-000649	1.3505	786O	Kidney Cancer	Renal Carcinoma, clear cell
ACH-000016	1.76977	SLR21	Kidney Cancer	Renal Cell Carcinoma
ACH-000411	1.83592	769P	Kidney Cancer	Renal Carcinoma, clear cell
ACH-000433	1.69153	CAKI1	Kidney Cancer	Renal Carcinoma, clear cell
ACH-000171	1.5008	VMRCRCZ	Kidney Cancer	Renal Cell Carcinoma
ACH-000189	0.970854	RCC10RGB	Kidney Cancer	Renal Cell Carcinoma
ACH-000457	2.9279	CAL54	Kidney Cancer	Renal Cell Carcinoma
ACH-000159	2.62059	OSRC2	Kidney Cancer	Renal Cell Carcinoma
ACH-000907	2.56316	SNU349	Kidney Cancer	Renal Carcinoma, clear cell
ACH-000709	2.02857	KMRC2	Kidney Cancer	Renal Carcinoma, clear cell
ACH-000385	2.83592	SKRC20	Kidney Cancer	Renal Cell Carcinoma
ACH-000495	2.0635	TUHR4TKB	Kidney Cancer	Renal Cell Carcinoma
ACH-000246	2.36177	SLR23	Kidney Cancer	Renal Cell Carcinoma
ACH-000555	2.64616	A498	Kidney Cancer	Renal Cell Carcinoma
ACH-000272	2.31325	SLR24	Kidney Cancer	Renal Carcinoma, clear cell
ACH-000513	1.70487	SNU1272	Kidney Cancer	Renal Carcinoma, clear cell
ACH-000046	2.08406	ACHN	Kidney Cancer	Renal Cell Carcinoma

## Sheet: CBX3
DepMap ID	CBX3 log2(TPM+1) Expression 22Q2 Public	Cell Line Name	Primary Disease	all Disease Subtype
ACH-000317	7.88044	TUHR14TKB	Kidney Cancer	Renal Cell Carcinoma
ACH-000313	7.49522	KMRC3	Kidney Cancer	Renal Carcinoma, clear cell
ACH-001398	8.28822	SW156	Kidney Cancer	Renal Cell Carcinoma
ACH-000428	7.89451	UO31	Kidney Cancer	Renal Cell Carcinoma
ACH-000684	7.83769	KMRC1	Kidney Cancer	Renal Carcinoma, clear cell
ACH-000429	8.46536	A704	Kidney Cancer	Renal Cell Carcinoma
ACH-000234	7.81858	CAKI2	Kidney Cancer	Renal Carcinoma, clear cell
ACH-000600	7.74456	SLR26	Kidney Cancer	Renal Cell Carcinoma
ACH-000459	8.69286	TUHR10TKB	Kidney Cancer	Renal Cell Carcinoma
ACH-000262	8.21451	UOK101	Kidney Cancer	Renal Cell Carcinoma
ACH-001310	7.71074	HA1E	Non-Cancerous	No data on cell line
ACH-000484	8.09297	VMRCRCW	Kidney Cancer	Renal Cell Carcinoma
ACH-000300	7.91845	SLR25	Kidney Cancer	Renal Cell Carcinoma
ACH-000250	7.45804	KMRC20	Kidney Cancer	Renal Cell Carcinoma
ACH-000049	7.78731	HEKTE	Non-Cancerous	No data on cell line
ACH-000375	7.46866	G402	Kidney Cancer	Renal Cell Carcinoma
ACH-001194	8.33401	SKRC31	Kidney Cancer	Renal Cell Carcinoma
ACH-000649	8.24394	786O	Kidney Cancer	Renal Carcinoma, clear cell
ACH-000016	7.678	SLR21	Kidney Cancer	Renal Cell Carcinoma
ACH-000411	7.95791	769P	Kidney Cancer	Renal Carcinoma, clear cell
ACH-000433	7.76062	CAKI1	Kidney Cancer	Renal Carcinoma, clear cell
ACH-000171	8.20706	VMRCRCZ	Kidney Cancer	Renal Cell Carcinoma
ACH-000189	7.32067	RCC10RGB	Kidney Cancer	Renal Cell Carcinoma
ACH-000457	7.68313	CAL54	Kidney Cancer	Renal Cell Carcinoma
ACH-000159	7.46246	OSRC2	Kidney Cancer	Renal Cell Carcinoma
ACH-000907	7.55964	SNU349	Kidney Cancer	Renal Carcinoma, clear cell
ACH-000709	7.60659	KMRC2	Kidney Cancer	Renal Carcinoma, clear cell
ACH-000385	7.84693	SKRC20	Kidney Cancer	Renal Cell Carcinoma
ACH-000495	7.72601	TUHR4TKB	Kidney Cancer	Renal Cell Carcinoma
ACH-000246	7.68853	SLR23	Kidney Cancer	Renal Cell Carcinoma
ACH-000555	8.00304	A498	Kidney Cancer	Renal Cell Carcinoma
ACH-000272	6.98071	SLR24	Kidney Cancer	Renal Carcinoma, clear cell
ACH-000513	7.33423	SNU1272	Kidney Cancer	Renal Carcinoma, clear cell
ACH-000046	8.38055	ACHN	Kidney Cancer	Renal Cell Carcinoma

## Sheet: CBX4
DepMap ID	CBX4 log2(TPM+1) Expression 22Q2 Public	Cell Line Name	Primary Disease	all Disease Subtype
ACH-000317	3.59932	TUHR14TKB	Kidney Cancer	Renal Cell Carcinoma
ACH-000313	4.59872	KMRC3	Kidney Cancer	Renal Carcinoma, clear cell
ACH-001398	2.64386	SW156	Kidney Cancer	Renal Cell Carcinoma
ACH-000428	3.32625	UO31	Kidney Cancer	Renal Cell Carcinoma
ACH-000684	2.07724	KMRC1	Kidney Cancer	Renal Carcinoma, clear cell
ACH-000429	2.27202	A704	Kidney Cancer	Renal Cell Carcinoma
ACH-000234	3.87086	CAKI2	Kidney Cancer	Renal Carcinoma, clear cell
ACH-000600	4.12598	SLR26	Kidney Cancer	Renal Cell Carcinoma
ACH-000459	3.41954	TUHR10TKB	Kidney Cancer	Renal Cell Carcinoma
ACH-000262	3.52982	UOK101	Kidney Cancer	Renal Cell Carcinoma
ACH-001310	3.12928	HA1E	Non-Cancerous	No data on cell line
ACH-000484	4.73931	VMRCRCW	Kidney Cancer	Renal Cell Carcinoma
ACH-000300	4.10936	SLR25	Kidney Cancer	Renal Cell Carcinoma
ACH-000250	3.46336	KMRC20	Kidney Cancer	Renal Cell Carcinoma
ACH-000049	3.08236	HEKTE	Non-Cancerous	No data on cell line
ACH-000375	4.393	G402	Kidney Cancer	Renal Cell Carcinoma
ACH-001194	3.16027	SKRC31	Kidney Cancer	Renal Cell Carcinoma
ACH-000649	2.95606	786O	Kidney Cancer	Renal Carcinoma, clear cell
ACH-000016	3.94486	SLR21	Kidney Cancer	Renal Cell Carcinoma
ACH-000411	3.55704	769P	Kidney Cancer	Renal Carcinoma, clear cell
ACH-000433	3.23266	CAKI1	Kidney Cancer	Renal Carcinoma, clear cell
ACH-000171	3.83188	VMRCRCZ	Kidney Cancer	Renal Cell Carcinoma
ACH-000189	2.84599	RCC10RGB	Kidney Cancer	Renal Cell Carcinoma
ACH-000457	3.81762	CAL54	Kidney Cancer	Renal Cell Carcinoma
ACH-000159	4.02857	OSRC2	Kidney Cancer	Renal Cell Carcinoma
ACH-000907	3.8679	SNU349	Kidney Cancer	Renal Carcinoma, clear cell
ACH-000709	1.94486	KMRC2	Kidney Cancer	Renal Carcinoma, clear cell
ACH-000385	4.41954	SKRC20	Kidney Cancer	Renal Cell Carcinoma
ACH-000495	3.40463	TUHR4TKB	Kidney Cancer	Renal Cell Carcinoma
ACH-000246	3.50716	SLR23	Kidney Cancer	Renal Cell Carcinoma
ACH-000555	5.21994	A498	Kidney Cancer	Renal Cell Carcinoma
ACH-000272	2.53854	SLR24	Kidney Cancer	Renal Carcinoma, clear cell
ACH-000513	2.65076	SNU1272	Kidney Cancer	Renal Carcinoma, clear cell
ACH-000046	3.51349	ACHN	Kidney Cancer	Renal Cell Carcinoma

## Sheet: CBX5
DepMap ID	CBX5 log2(TPM+1) Expression 22Q2 Public	Cell Line Name	Primary Disease	all Disease Subtype
ACH-000317	5.16511	TUHR14TKB	Kidney Cancer	Renal Cell Carcinoma
ACH-000313	4.98322	KMRC3	Kidney Cancer	Renal Carcinoma, clear cell
ACH-001398	4.28318	SW156	Kidney Cancer	Renal Cell Carcinoma
ACH-000428	5.41007	UO31	Kidney Cancer	Renal Cell Carcinoma
ACH-000684	3.88069	KMRC1	Kidney Cancer	Renal Carcinoma, clear cell
ACH-000429	4.83693	A704	Kidney Cancer	Renal Cell Carcinoma
ACH-000234	6.09656	CAKI2	Kidney Cancer	Renal Carcinoma, clear cell
ACH-000600	5.30195	SLR26	Kidney Cancer	Renal Cell Carcinoma
ACH-000459	5.14119	TUHR10TKB	Kidney Cancer	Renal Cell Carcinoma
ACH-000262	4.76394	UOK101	Kidney Cancer	Renal Cell Carcinoma
ACH-001310	5.80012	HA1E	Non-Cancerous	No data on cell line
ACH-000484	5.16068	VMRCRCW	Kidney Cancer	Renal Cell Carcinoma
ACH-000300	4.98048	SLR25	Kidney Cancer	Renal Cell Carcinoma
ACH-000250	5.54659	KMRC20	Kidney Cancer	Renal Cell Carcinoma
ACH-000049	5.15987	HEKTE	Non-Cancerous	No data on cell line
ACH-000375	5.78842	G402	Kidney Cancer	Renal Cell Carcinoma
ACH-001194	5.79935	SKRC31	Kidney Cancer	Renal Cell Carcinoma
ACH-000649	5.33593	786O	Kidney Cancer	Renal Carcinoma, clear cell
ACH-000016	5.00495	SLR21	Kidney Cancer	Renal Cell Carcinoma
ACH-000411	5.53667	769P	Kidney Cancer	Renal Carcinoma, clear cell
ACH-000433	4.12681	CAKI1	Kidney Cancer	Renal Carcinoma, clear cell
ACH-000171	5.7385	VMRCRCZ	Kidney Cancer	Renal Cell Carcinoma
ACH-000189	4.88362	RCC10RGB	Kidney Cancer	Renal Cell Carcinoma
ACH-000457	5.17951	CAL54	Kidney Cancer	Renal Cell Carcinoma
ACH-000159	5.39335	OSRC2	Kidney Cancer	Renal Cell Carcinoma
ACH-000907	5.26303	SNU349	Kidney Cancer	Renal Carcinoma, clear cell
ACH-000709	4.29719	KMRC2	Kidney Cancer	Renal Carcinoma, clear cell
ACH-000385	4.80219	SKRC20	Kidney Cancer	Renal Cell Carcinoma
ACH-000495	4.61235	TUHR4TKB	Kidney Cancer	Renal Cell Carcinoma
ACH-000246	4.85997	SLR23	Kidney Cancer	Renal Cell Carcinoma
ACH-000555	4.44427	A498	Kidney Cancer	Renal Cell Carcinoma
ACH-000272	4.24717	SLR24	Kidney Cancer	Renal Carcinoma, clear cell
ACH-000513	4.76765	SNU1272	Kidney Cancer	Renal Carcinoma, clear cell
ACH-000046	6.16007	ACHN	Kidney Cancer	Renal Cell Carcinoma

## Sheet: CBX6
DepMap ID	CBX6 log2(TPM+1) Expression 22Q2 Public	Cell Line Name	Primary Disease	all Disease Subtype
ACH-000317	4.61824	TUHR14TKB	Kidney Cancer	Renal Cell Carcinoma
ACH-000313	5.06566	KMRC3	Kidney Cancer	Renal Carcinoma, clear cell
ACH-001398	3.12102	SW156	Kidney Cancer	Renal Cell Carcinoma
ACH-000428	4.62176	UO31	Kidney Cancer	Renal Cell Carcinoma
ACH-000684	1.60881	KMRC1	Kidney Cancer	Renal Carcinoma, clear cell
ACH-000429	2.69822	A704	Kidney Cancer	Renal Cell Carcinoma
ACH-000234	5.77979	CAKI2	Kidney Cancer	Renal Carcinoma, clear cell
ACH-000600	5.35156	SLR26	Kidney Cancer	Renal Cell Carcinoma
ACH-000459	4.23343	TUHR10TKB	Kidney Cancer	Renal Cell Carcinoma
ACH-000262	4.75007	UOK101	Kidney Cancer	Renal Cell Carcinoma
ACH-001310	4.99458	HA1E	Non-Cancerous	No data on cell line
ACH-000484	5.19022	VMRCRCW	Kidney Cancer	Renal Cell Carcinoma
ACH-000300	4.14241	SLR25	Kidney Cancer	Renal Cell Carcinoma
ACH-000250	4.0009	KMRC20	Kidney Cancer	Renal Cell Carcinoma
ACH-000049	3.62994	HEKTE	Non-Cancerous	No data on cell line
ACH-000375	5.57289	G402	Kidney Cancer	Renal Cell Carcinoma
ACH-001194	4.41752	SKRC31	Kidney Cancer	Renal Cell Carcinoma
ACH-000649	3.47638	786O	Kidney Cancer	Renal Carcinoma, clear cell
ACH-000016	5.55827	SLR21	Kidney Cancer	Renal Cell Carcinoma
ACH-000411	4.12433	769P	Kidney Cancer	Renal Carcinoma, clear cell
ACH-000433	3.55949	CAKI1	Kidney Cancer	Renal Carcinoma, clear cell
ACH-000171	3.18745	VMRCRCZ	Kidney Cancer	Renal Cell Carcinoma
ACH-000189	3.72247	RCC10RGB	Kidney Cancer	Renal Cell Carcinoma
ACH-000457	5.48768	CAL54	Kidney Cancer	Renal Cell Carcinoma
ACH-000159	4.52732	OSRC2	Kidney Cancer	Renal Cell Carcinoma
ACH-000907	4.27873	SNU349	Kidney Cancer	Renal Carcinoma, clear cell
ACH-000709	3.08746	KMRC2	Kidney Cancer	Renal Carcinoma, clear cell
ACH-000385	3.74201	SKRC20	Kidney Cancer	Renal Cell Carcinoma
ACH-000495	3.47249	TUHR4TKB	Kidney Cancer	Renal Cell Carcinoma
ACH-000246	3.64039	SLR23	Kidney Cancer	Renal Cell Carcinoma
ACH-000555	4.23802	A498	Kidney Cancer	Renal Cell Carcinoma
ACH-000272	3.12433	SLR24	Kidney Cancer	Renal Carcinoma, clear cell
ACH-000513	3.97453	SNU1272	Kidney Cancer	Renal Carcinoma, clear cell
ACH-000046	5.24869	ACHN	Kidney Cancer	Renal Cell Carcinoma

## Sheet: CBX7
DepMap ID	CBX7 log2(TPM+1) Expression 22Q2 Public	Cell Line Name	Primary Disease	all Disease Subtype
ACH-000317	3.33056	TUHR14TKB	Kidney Cancer	Renal Cell Carcinoma
ACH-000313	3.71039	KMRC3	Kidney Cancer	Renal Carcinoma, clear cell
ACH-001398	1.774	SW156	Kidney Cancer	Renal Cell Carcinoma
ACH-000428	2.3978	UO31	Kidney Cancer	Renal Cell Carcinoma
ACH-000684	0.933573	KMRC1	Kidney Cancer	Renal Carcinoma, clear cell
ACH-000429	2.96717	A704	Kidney Cancer	Renal Cell Carcinoma
ACH-000234	3.85898	CAKI2	Kidney Cancer	Renal Carcinoma, clear cell
ACH-000600	3.45418	SLR26	Kidney Cancer	Renal Cell Carcinoma
ACH-000459	2.24793	TUHR10TKB	Kidney Cancer	Renal Cell Carcinoma
ACH-000262	2.17951	UOK101	Kidney Cancer	Renal Cell Carcinoma
ACH-001310	2.43029	HA1E	Non-Cancerous	No data on cell line
ACH-000484	2.69822	VMRCRCW	Kidney Cancer	Renal Cell Carcinoma
ACH-000300	2.59932	SLR25	Kidney Cancer	Renal Cell Carcinoma
ACH-000250	4.07039	KMRC20	Kidney Cancer	Renal Cell Carcinoma
ACH-000049	1.37851	HEKTE	Non-Cancerous	No data on cell line
ACH-000375	3.20789	G402	Kidney Cancer	Renal Cell Carcinoma
ACH-001194	2.95791	SKRC31	Kidney Cancer	Renal Cell Carcinoma
ACH-000649	1.83996	786O	Kidney Cancer	Renal Carcinoma, clear cell
ACH-000016	2.91456	SLR21	Kidney Cancer	Renal Cell Carcinoma
ACH-000411	1.34483	769P	Kidney Cancer	Renal Carcinoma, clear cell
ACH-000433	1.41143	CAKI1	Kidney Cancer	Renal Carcinoma, clear cell
ACH-000171	2.08746	VMRCRCZ	Kidney Cancer	Renal Cell Carcinoma
ACH-000189	3.83086	RCC10RGB	Kidney Cancer	Renal Cell Carcinoma
ACH-000457	2.86592	CAL54	Kidney Cancer	Renal Cell Carcinoma
ACH-000159	2.87774	OSRC2	Kidney Cancer	Renal Cell Carcinoma
ACH-000907	2.88166	SNU349	Kidney Cancer	Renal Carcinoma, clear cell
ACH-000709	1.52607	KMRC2	Kidney Cancer	Renal Carcinoma, clear cell
ACH-000385	2.50843	SKRC20	Kidney Cancer	Renal Cell Carcinoma
ACH-000495	3.21257	TUHR4TKB	Kidney Cancer	Renal Cell Carcinoma
ACH-000246	1.60407	SLR23	Kidney Cancer	Renal Cell Carcinoma
ACH-000555	2.06005	A498	Kidney Cancer	Renal Cell Carcinoma
ACH-000272	1.08406	SLR24	Kidney Cancer	Renal Carcinoma, clear cell
ACH-000513	3.07553	SNU1272	Kidney Cancer	Renal Carcinoma, clear cell
ACH-000046	2.31904	ACHN	Kidney Cancer	Renal Cell Carcinoma

## Sheet: CBX8
DepMap ID	CBX8 log2(TPM+1) Expression 22Q2 Public	Cell Line Name	Primary Disease	all Disease Subtype
ACH-000317	1.97453	TUHR14TKB	Kidney Cancer	Renal Cell Carcinoma
ACH-000313	2.58736	KMRC3	Kidney Cancer	Renal Carcinoma, clear cell
ACH-001398	1.53107	SW156	Kidney Cancer	Renal Cell Carcinoma
ACH-000428	1.38957	UO31	Kidney Cancer	Renal Cell Carcinoma
ACH-000684	2.08406	KMRC1	Kidney Cancer	Renal Carcinoma, clear cell
ACH-000429	1.37851	A704	Kidney Cancer	Renal Cell Carcinoma
ACH-000234	2.87774	CAKI2	Kidney Cancer	Renal Carcinoma, clear cell
ACH-000600	2.1375	SLR26	Kidney Cancer	Renal Cell Carcinoma
ACH-000459	2.02503	TUHR10TKB	Kidney Cancer	Renal Cell Carcinoma
ACH-000262	2.15704	UOK101	Kidney Cancer	Renal Cell Carcinoma
ACH-001310	1.9222	HA1E	Non-Cancerous	No data on cell line
ACH-000484	2.12102	VMRCRCW	Kidney Cancer	Renal Cell Carcinoma
ACH-000300	1.68706	SLR25	Kidney Cancer	Renal Cell Carcinoma
ACH-000250	2.38405	KMRC20	Kidney Cancer	Renal Cell Carcinoma
ACH-000049	1.95233	HEKTE	Non-Cancerous	No data on cell line
ACH-000375	3.78346	G402	Kidney Cancer	Renal Cell Carcinoma
ACH-001194	2.05311	SKRC31	Kidney Cancer	Renal Cell Carcinoma
ACH-000649	2.22033	786O	Kidney Cancer	Renal Carcinoma, clear cell
ACH-000016	2.22651	SLR21	Kidney Cancer	Renal Cell Carcinoma
ACH-000411	2.36177	769P	Kidney Cancer	Renal Carcinoma, clear cell
ACH-000433	2.62761	CAKI1	Kidney Cancer	Renal Carcinoma, clear cell
ACH-000171	1.99277	VMRCRCZ	Kidney Cancer	Renal Cell Carcinoma
ACH-000189	2.33628	RCC10RGB	Kidney Cancer	Renal Cell Carcinoma
ACH-000457	3.56925	CAL54	Kidney Cancer	Renal Cell Carcinoma
ACH-000159	2.71589	OSRC2	Kidney Cancer	Renal Cell Carcinoma
ACH-000907	2.19849	SNU349	Kidney Cancer	Renal Carcinoma, clear cell
ACH-000709	1.76553	KMRC2	Kidney Cancer	Renal Carcinoma, clear cell
ACH-000385	2.38128	SKRC20	Kidney Cancer	Renal Cell Carcinoma
ACH-000495	2.5435	TUHR4TKB	Kidney Cancer	Renal Cell Carcinoma
ACH-000246	1.71809	SLR23	Kidney Cancer	Renal Cell Carcinoma
ACH-000555	2.22959	A498	Kidney Cancer	Renal Cell Carcinoma
ACH-000272	1.67807	SLR24	Kidney Cancer	Renal Carcinoma, clear cell
ACH-000513	1.48027	SNU1272	Kidney Cancer	Renal Carcinoma, clear cell
ACH-000046	2.42761	ACHN	Kidney Cancer	Renal Cell Carcinoma
